# Supplementary material for: Investigating the Effects of Diet-Induced Prediabetes on Skeletal Muscle Strength in Male Sprague Dawley Rats
Source: Int J Mol Sci. 2024 Apr 6;25(7):4076. doi: 10.3390/ijms25074076 (PMC11012655; doi:10.3390/ijms25074076)
Supplement: Supplementary file 1 [file ijms-25-04076-s001.zip]

Archive with 1 entries (1 files):
- ijms-2926845-supplementary.pdf
